# Supplementary material for: APOE Locus-Associated Mitochondrial Function and Its Implication in Alzheimer’s Disease and Aging
Source: Int J Mol Sci. 2023 Jun 21;24(13):10440. doi: 10.3390/ijms241310440 (PMC10341489; doi:10.3390/ijms241310440)
Supplement: Supplementary file 1 [file ijms-24-10440-s001.zip]

Archive with 1 entries (1 files):
- ijms-2397016-supplementary.pdf
